# Supplementary material for: Revealing complete complex KIR haplotypes phased by long-read sequencing technology
Source: Genes Immun. 2017 Jun 1;18(3):127–34. doi: 10.1038/gene.2017.10 (PMC5637231; doi:10.1038/gene.2017.10)
Supplement: Supplementary table [file gene201710x1.xlsx]

## Sheet: Sheet1
	name	Final
1	3DL3-2DL3_up	[Phos]TAGTACTAGAAACTCAAGCAGGAAAATTAGAATGGCTTCTTGTCACAATTCATTCAAATATGTATCCGCTC	[Phos]; 5' phosphorylation
	3DL3-2DL3 _down	C*A*TATGTAATGTGCAAAATGTCTAACAGGTATTATTAACATTATCAGAGTACTTGGTCTGACAGTTACC	*; Phosphorothioate Bonds
2	2DL3-2DP1_up	[Phos]TCAGGAGGTTGGATCTGAGACGTGTTTTGAGTTGGTCATAGTGAAGGACGCATTCAAATATGTATCCGCTC
	2DL3-2DP1 _down	G*A*GCGGAACACGGCTTCCTGGAAATTGTTCTCACTAGAATTTACACCTAGACTTGGTCTGACAGTTACC
3	3DL3-2DS2_up	[Phos]CGGAACTTCCAAATGCTGAGCGCAGATCCAAAGTTGTCTTCTGTCCACCACATTCAAATATGTATCCGCTC
	3DL3-2DS2 _down	G*A*CAGGGCTATTGTCTCCCTAGAAGATCCCATCAAGGCCTGACTGTGGTGCACTTGGTCTGACAGTTACC
4	2DS2-2DL2_up	[Phos]ATCAGTCTTCATCTTAGGGCATCGCTCTTCCTCACACCACGAATCTGAACCATTCAAATATGTATCCGCTC
	2DS2-2DL2 _down	C*T*CCAGCAGGCAGTGGGGACCTTAGACATTTGTAAGCAAGAGAGAGGCATACTTGGTCTGACAGTTACC
5	2DP1-2DL1_up	[Phos]CAGACGTGTTTTGAGTTGGTCATAGTGAAGGACACTAGGTGTCAAATTCTCATTCAAATATGTATCCGCTC
	2DP1-2DL1 _down	T*G*GGTGCTCGCTCAAGAGCGGAACACGGCTTCCTGGAAATTGTTCTCGCTACTTGGTCTGACAGTTACC
6	2DL1-3DP1_up	[Phos]GTGAGTTGGTCATAGTGAAGGACGTGAGGTGCCAATTCTAGTGAGAACAACATTCAAATATGTATCCGCTC
	2DL1-3DP1 _down	A*T*GAGGCCCAGTGGATGCTTGCTCAAGAGCGGAACACGGCTTCCTGGAAAACTTGGTCTGACAGTTACC
7	2DL2-2DL5/3DP1_up	[Phos]GTGAGTTGGTCATAGTGAAGGACGTGAGGTGCCAATTCTAGTGAGAACAACATTCAAATATGTATCCGCTC
	2DL2-2DL5/3DP1 _down	A*T*GAGGCCCAGTGGATGCTTGCTCAAGAGCGGAACACGGCTTCCTGGAAAACTTGGTCTGACAGTTACC
8	2DL5-2DS35-1-normal_up	[Phos]TTTTCACGTTAGCACAGATTTTAGGCATCCTGTGTTCCGGAGGTTGGATCCATTCAAATATGTATCCGCTC
	2DL5-2DS35-1-normal _down	A*G*AATTGACACCTCGTGTCCTTCACTATGACCAACTCAAAACACGTCTCAACTTGGTCTGACAGTTACC
9	2DL5-2DS35-2-recomb_up	[Phos]TTTTCACGTTAGCAGAGATTTTAGGCATCCTGTGTTCCGGAGGTTGGATCCATTCAAATATGTATCCGCTC
	2DL5-2DS35-2-recomb _down	A*G*AATTGACACCTCGTGTCCTTCACTATGACCAACTCAAAACACGTCTCAACTTGGTCTGACAGTTACC
10	3DP1-2DL4-up_up	[Phos]GCTGACTCAGGAGCATGAAAGGCCGGGCTCAGATTGGAAAGACTAGAGGTCATTCAAATATGTATCCGCTC
	3DP1-2DL4-up _down	G*G*TGAGAGGTGGGGGCTTCTGGAAATGGGCAATGGCGGGCGGCCAATGCTACTTGGTCTGACAGTTACC
11	3DP1-2DL4-down_up	[Phos]AGAAGAAGCCTACCTATGTCCCCTTCACATGTTGTGGTCAATGTGTCAACCATTCAAATATGTATCCGCTC
	3DP1-2DL4-down _down	C*G*GCTCGACTGACCGGTGCAGAGGATGTGGTGAGGGGCCCGGATCGTGCAACTTGGTCTGACAGTTACC
12	2DL4-3DL1/3DS1_up	[Phos]CCATCTTAGAGCATCACTCTTCCTCACACCACAAATCTGGTGCCTSTCTCCATTCAAATATGTATCCGCTC
	2DL4-3DL1/3DS1 _down	A*G*TGTGTTTTCTCTGCAGCAGGCAGTGGGGACCTTAGACATTGGTAAGCAAACTTGGTCTGACAGTTACC
13	3DL1-2DS4_up	[Phos]TCATCTTAGGGCATCGCTCCTCCTCACGCCACAAATCTGGTGCCTCTCTCCATTCAAATATGTATCCGCTC
	3DL1-2DS4 _down	A*G*TGTGTTTTCTTTCCAGCAGGCAGTGGGGACCTAGACATTTGTAAGCAAACTTGGTCTGACAGTTACC
14	3DS1-2DL5_up	[Phos]TTGTGTTCGGGAGGTTGGATCTGAGACGTGTTGTGAGTTGGTCATAGTGACATTCAAATATGTATCCGCTC
	3DS1-2DL5 _down	G*G*AACACGGCTTCCTGGAAATTGTTCTCACTAGAATTGGCACCTCGCGTCCTACTTGGTCTGACAGTTACC
15	2DS4-3DL2_up	[Phos]TAGTACTAGAAACTCATCAGGAAAATTAGAATGGCTTTTTGTCACAATTACATTCAAATATGTATCCGCTC
	2DS4-3DL2 _down	T*C*ATGTGTAATGTGCAAAATATCTAAGAGGTATTATTAACATTATCAGAGACTTGGTCTGACAGTTACC
16	2DS1-3DL2_up	[Phos]TAGTACTAGAAACTCATCAGGAAAATTAGAATGGCTTTTTGTCACAATTACATTCAAATATGTATCCGCTC
	2DS1-3DL2 _down	T*C*ATGTGTAATGTGCAAAATATCTAAGAGGTATTATTAACATTATCAGAGACTTGGTCTGACAGTTACC
17	2DS35-2DP1/2DS1_up	[Phos]TCGTGTTCAGGAGGTTGGATCTGAGACGTGTTTTGAGTTGGTCATAGTGACATTCAAATATGTATCCGCTC
	2DS35-2DP1/2DS1 _down	G*G*AACACGGCTTCCTGGAAATTGTTCTCACTAGAATTTACACCTAGCGTCCTACTTGGTCTGACAGTTACC
